# Supplementary material for: Evaluation of Haloferax mediterranei Strain R4 Capabilities for Cadmium Removal from Brines
Source: Mar Drugs. 2023 Jan 21;21(2):72. doi: 10.3390/md21020072 (PMC9960891; doi:10.3390/md21020072)
Supplement: Supplementary file 1 [file marinedrugs-21-00072-s001.zip]

Archive with 1 entries (1 files):
- marinedrugs-2132908-supplementary.pdf
